# Supplementary material for: Electrochemical Synthesis of Nb-Doped BaTiO3 Nanoparticles with Titanium-Niobium Alloy as Electrode
Source: Nanomaterials (Basel). 2023 Jan 6;13(2):252. doi: 10.3390/nano13020252 (PMC9862403; doi:10.3390/nano13020252)
Supplement: Supplementary file 1 [file nanomaterials-13-00252-s001.zip]

Archive with 1 entries (1 files):
- nanomaterials-2083484-supplementary.docx
